# Supplementary material for: A Review of Dengue’s Historical and Future Health Risk from a Changing Climate
Source: Curr Environ Health Rep. 2021 Jul 16;8(3):245–65. doi: 10.1007/s40572-021-00322-8 (PMC8416809; doi:10.1007/s40572-021-00322-8)
Supplement: Supplementary file 1 — (XLSX 16 kb) [file 40572_2021_322_MOESM1_ESM.xlsx]

## Sheet: S1
Article Title: A Review of Dengue’s Historical and Future Health Risk from a Changing Climate
Journal Name: Current Environmental Health Reports
Author Names: Sutyajeet Soneja(a), Gina Tsarouchi(b), Darren Lumbroso(b), Dao Khanh Tung(c)
Author Affiliation: (a)Consultant United Nations Development Programme, (b)HR Wallingford, (c)United Nations Development Programme
Corresponding Author Email: G.Tsarouchi@hrwallingford.com
S1: Summary table of health risk estimates of dengue infection based upon climate variables
Author	Publication Year	Country	Continent	Climate Variables	Risk Estimate Type	Estimate
Choi et al.	2016	Cambodia	Asia	Average Mean Temperature w/ 3 month lag per 1°C increase	IRR	At this lag, a in average mean temperature led to an increase in the number of dengue cases of 38.6 % (95 % CI: 21.3- 58.4), 39.1 % (95 % CI: 4.8-84.5) and 19.9 % (95 % CI: 1.7- 41.3) in Siem Reap, Banteay Meanchey and Kampong Thom, respectively.
				Average Max Temperature w/ 3 month lag per 1°C increase	IRR	A 1 °C increase in average maximum temperature led to an increase in the number of dengue cases of 36.9 % (95 % CI: 18.1-58.6) and 22.9 % (95 % CI: 4.2-45.1) in Siem Reap and Kampong Thom, respectively.
				Average Min Temperature w/ 3 month lag per 1°C increase	IRR	A 1 °C increase in average minimum temperature led to an increase in the number of dengue cases of 7.8 % (95 % CI: 0.8-15.3) and 21.8 % (95 % CI: 2.2-45.1) in Siem Reap and Banteay Meanchey, respectively.
				Rainfall w/ 3 month lag for ever 1-mm increase	IRR	or a 1 mm increase in average cumulative rainfall, the number of dengue cases increased by 0.4 % (95 % CI: 0.0-0.9) in Siem Reap; this relationship was not statistically significant in the other provinces.
Lover et al.	2014	Cambodia	Asia	Minimum Temperature	IRR	Ranging from 1.12 to 1.22
				Rainfall w/ lags of 1-5 and 10-12 weeks	IRR	Ranging from 0.987 to 0.991
				Relative Humidity w/ lag of 1-3 weeks	IRR	Ranging from 1.036 to 1.042
Fan et al.	2014	China	Asia	Mean temp per 1°C increase	OR	1.35
				Max temp per 1°C increase	OR	1.299
				Min temp per 1°C increase	OR	1.3
Fan et al.	2014	China	Asia	Mean temperature with 3 day lag for every 1°C increase	Excessive Risk (defined as 1-OR)	6.99
				Min temperature with 3 day lag for every 1°C increase	Excessive Risk (defined as 1-OR)	0.83
				Max temperature with 3 day lag for every 1°C increase	Excessive Risk (defined as 1-OR)	-0.5
				Atmospheric Pressure per 1 hPa increase no lag	Excessive Risk (defined as 1-OR)	7.68
				SOI per 1 unit increase on current day	Excessive Risk (defined as 1-OR)	-0.99
Wang et al.	2013	China	Asia	Minimum Temperature w/ no lag	IRR	0.84
				Minimum temperature w/ 1 month lag	IRR	2.08
				Relative Humidity w/ no lag	IRR	1.05
				Relative Humidity w/ 1 month lag	IRR	1.1
				Rain w/ 2 month lag	IRR	0.999
				Windspeed w/ no lag	IRR	0.05
Dhewantara	2019	Bali, Indonesia	Asia	Daily total rainfall	RR for every 1mm increase in rainfall	1.16
Xu et al	2019	Bali, Indonesia	Asia	Monthly Total rainfall per 7.5mm increase	RR for every 1mm increase in rainfall	3.42
				Mean temperature per 0.5°C increase	RR for every 1mm increase in rainfall	2.95
Astuti	2019	Indonesia	Asia	Average Temperature w/ 4 month lag	IRR	1.27
				Rainfall w/ 2 month lag	IRR	0.99
				Relative Humidity w/ no lag	IRR	1.05
				NDVI w/ no lag	IRR	3.07
Cheong et al.	2013	Malaysia	Asia	Biweekly Total Rainfall w/ lag of 26-28 days	RR	1.22
				Windspeed	RR	1.14
				Minimum Temperature w/ lag of 51 days	RR	1.12
Tuladhar et al.	2019	Chitwan, Nepal	Asia	Monthly Mean Max Temperture	IRR	1.19
				Monthly Mean Max Temperature w/ 3 month lag	IRR	0.76
				Monthly Mean Min Temperature with 2 month lag	IRR	1.44
				Monthly Mean Relative Humidity	IRR	1.11
Iguchi et al.	2018	Phillippines	Asia	Rainfall at 32mm	RR	1.67
				Average temperature at 26°C	RR	1.96
				Dew point value at 26°C	RR	3.1
Benedum et al.	2018	Singapore	Asia	Excessive Rainfall modeled as a flushing event w/ lags of 1-20 weeks	OR	Ranges from 0.30 to 1.43 depending on number of flushing events and lags of weeks
Struchiner et al.	2015	Singapore	Asia	Mean temperature	RR	1.8
				Min temperature	RR	3.9
				Climate combined (mean and min temp)	RR	7.1
Liyanage et al.	2016	Sri Lanka	Asia	Rainfall of more than 300 mm	RR	Highest RR observed at around a lag of 10 weeks
				Temperature with changing lags	RR	1.2 at lag 4–12 weeks.
				ONI w/ a 6 month lag	RR	Significantly increasing with ONI more than 0.5 at a lag of six months.
Anno et al.	2015	Sri Lanka	Asia	Rainfall (mm)	OR	1.54
				Humidity (%)	OR	1.35
				Temperature (°C)	OR	0.72
Chang et al.	2015	Taiwan	Asia	Medium Temperature w/ 2 week lag	RR	0.71
				High Temperature w/ 2 week lag	RR	0.38
				Medium Rain w/ 2 week lag	RR	0.82
				High Rain w/ 2 week lag	RR	0.55
				Medium Relative Humidity w/ 2 week lag	RR	1.08
				High Relative Humidity w/ 2 week lag	RR	1.65
				Medium Temperature w/ 1 month lag	RR	1.32
				High Temperature w/ 1 month lag	RR	0.77
				Medium Rain w/ 1 month lag	RR	1.12
				High Rain w/ 1 month lag	RR	0.86
				Medium Relative Humidity w/ 1 month lag	RR	1.22
				High Relative Humidity w/ 1 month lag	RR	2.34
Chen et al.	2014	Taiwain	Asia	Minimum temperature climbed to 29°C at lagged week 13	RR	2.1
				Maximum Rainfall w/ 15 week lag	RR	3.98
Phanitchat et al	2019	Northeastern Thailand	Asia	Maximum Temperature per 1°C	IRR	1.06
Wangdi et al.	2018	Timor-Leste	Asia	Average Temperature per 1°C increase	RR	1.01
				Rainfall (mm)	RR	1.47
Phung et al.	2018	Vietnam	Asia	Average Temperature per 1 ̊C	% increase in risk of dengue	5
				Humidity	% increase in risk of dengue	-3.1
				Cumulative Rainfall mm	% increase in risk of dengue	15
Lee et al.	2017	Vietnam	Asia	Temperature per 1°C increase	% increase in monthly incidence rate	Hanoi 13%; Khanh Hoa 17%
				Rainfall per 100 mm increase	% increase in monthly incidence rate	Khanh Hoa 11%; An Giang 22%
Phung et al.	2016	Vietnam	Asia	Temperature per 1°C w/ lags of 1-4 and 5-8 weeks	RR	1.11 and 1.07, respectively
				Humidity w/ lags of 1-4 and 5-8 weeks	RR	1.09 and 1.08, respectively
				Rainfall per 1-mm increase w/ lags of 1-4 and 5-8 weeks	RR	1.001 and 1.0011, respectively
Xuan et al.	2014	Vietnam	Asia	Rainfall	RR Per 50 mm increase	1.06
				Relative Humidity	RR	1.05
Vu et al.	2014	Vietnam	Asia	Average Humidity w/ 0-3 month lag	% change in dengue cases	A significant positive association was observed in Khanh Hoa, Ho Chi Minh and Ca Mau: with a 1% increase in humidity, the number of dengue cases increased 17.0% (95% CI: 6.8% to 28.1%), 15.7% (95% CI: 6.0% to 26.3%) and 14.7% (95% CI: 9.5% to 20.2%), respectively. However, a significant negative association was found in Ha Noi; with a 1% increase in humidity, the number of dengue cases decreased …
				Hours of Sunshine	% change in dengue cases	There was a significant negative association between dengue cases and the hours of sunshine in Ha Noi and Ca Mau, but a significant positive association in Gia Lai; the percentage changes were –3.9% (95% CI: –5.4% to –2.3%), –1.8% (95% CI: –2.5% to –1.1%) and 1.6% (95% CI: 0.2% to 2.9%), respectively.
				ll	% change in dengue cases	The percentage changes in the number of dengue cases per 1°C increase in average temperature over a lag of 0–3 months were 135.1% (95% CI: 79.3% to 208.3%) in Ha Noi, 62.7% (95% CI: 3.8% to 155.2%) in Da Nang, 82.8% (95% CI: 20.2% to 178.0%) in Lam Dong, 43.0% (95% CI: 8.0% to 89.4%) in Ca Mau and –28.7% (95% CI: –43.2% to –10.4%) in Ho Chi Minh.
				Rainfall per 1mm increase w/ 0-3 month lag	% change in dengue cases	The increase in the number of dengue cases per 1 mm increase in rainfall with a lag of 0–3 months was 0.7% (95% CI: 0.2% to 1.2%).
Pham et al.	2011	Vietnam	Asia	Temperature per 2°C increase	RR	1.39
				Humidity per 5% increase	RR	1.59
				Precipitation per 50 mm increase	RR	1.13
				Sunshine hours per 50 hours increase	RR	0.76
Wenbiao et al.	2012	Australia	Australia	Average Rainfall	RR	1.06
				Maximum Temperature per 1°C increase	RR	1.61
Méndez-Lázaro et al.	2014	Puerto Rico	North America	Sea Surface Temperature per 1°C increase	FACTOR - Increase dengue transmission by factor of 3.4 for increase in 1 deg C	3.4
				Minimum Air Surface Temperature per 1°C increase	FACTOR - Increase dengue transmission by factor of 2.2 for increase in 1 deg C	2.2
Brunkard et al.	2008	USA/Mexico	North America	Weekly Maximum Temperature w/ 1 week lag per 1°C increase	% increase - Dengue incidence increased by 2.6% (95% CI: 0.2-5.1) one week after every 1oC increase in weekly maximum temperature	2.6
				Weekly Precipitation w/ 2 week lag	% increase - Dengue incidence increased 1.9% (95% CI: -0.1-3.9) two weeks after every 1 cm increase in weekly precipitation	1.9
				Sea Surface Temperature w/ 18 week lag per 1°C increase	% increase - Dengue incidence increased by 19.4% for every 1 deg C in SST (18 weeks later)	19.4
Moreno-Banda et al	2017	Mexico	North America	Sea Surace Temperature w/ up to 6 week lags	IRR	Acayucan w/ 2-6 week lag 1.896; Mecayapan w/ 3-6 week lag 2.344; Soteapan w/ 2-3 week lag 1.644
				Minimum Temperature w/ up to 6 week lag	IRR	Cosoleacaque w/ 4-6 week lag 0.815; Jesus Carranza w/ 3-6 week lag 1.389; Mecayapan w/ 1-2 week lag 1.999; Minatitlan w/ 4-6 week lag 0.857; Soteapan w/ 1-2 week lag 1.604
				Rainfall w/ up to 6 week lag	IRR	Acayucan w/ 4-6 week lag 1.098; Chinameca w/ 1 week lag 0.938; Las Choapas w/ 3-6 week lag 1.165; Jesus Carranza w/ no lag 1.078; Soteapan w/ 1-4 week lag 1.372
Correia et al.	2017	Brazil	South America	Rainfall-lag1	OR	10.1
				Dew Point Temperature-lag1	OR	18.3
				Air temperature-lag1	OR	26.7
				Relative Humidity-lag0	OR	18.1
Limper et al.	2016	Cura"cao, a Caribbean island close to Venezuela	South America	Average Temperature per 1°C	RR	0.46
				Rainfall per 10-mm increase w/ 1.5 month lag	RR	1.07
